# Supplementary material for: A trait-based ecology to assess the acclimation of a sperm-dependent clonal fish compared to its sexual host
Source: PeerJ. 2018 Nov 2;6:e5896. doi: 10.7717/peerj.5896 (PMC6216994; doi:10.7717/peerj.5896)
Supplement: Supplemental Information 1 — For each individuals, biotype, lineage and sampled site are identified according to Table 1; CG = Common Garden. [file peerj-06-5896-s001.xlsx]

## Sheet: Table S1
Supplementary Table S1. Two-dimensional morphometric raw data. For each individuals, biotype, lineage and sampled site are identified according to Table 1; CG = Common Garden.
Individual number	Biotype	Lineage	Site	RawCoord1X	RawCoord1Y	RawCoord2X	RawCoord2Y	RawCoord3X	RawCoord3Y	RawCoord4X	RawCoord4Y	RawCoord5X	RawCoord5Y	RawCoord6X	RawCoord6Y	RawCoord7X	RawCoord7Y	RawCoord8X	RawCoord8Y
ind001	Sexual	C. eos	CG	1238	1012	1154	1089	1146	1072	1624	1019	1331	1094	1141	1062	1557	1163	1243	1143
ind002	Sexual	C. eos	CG	1146	1030	1077	1108	1073	1098	1544	1034	1246	1116	1068	1084	1492	1193	1174	1171
ind003	Sexual	C. eos	CG	1230	1076	1162	1159	1156	1155	1604	1071	1323	1150	1146	1145	1558	1186	1253	1209
ind004	Sexual	C. eos	CG	1112	1023	1035	1092	1033	1075	1514	1048	1201	1108	1028	1055	1437	1173	1124	1162
ind005	Sexual	C. eos	CG	1334	970	1271	1053	1262	1038	1689	952	1422	1043	1251	1019	1654	1098	1357	1114
ind006	Sexual	C. eos	CG	1269	997	1199	1059	1197	1044	1602	994	1344	1065	1193	1031	1570	1126	1280	1120
ind007	Sexual	C. eos	CG	1235	961	1165	1030	1161	1013	1522	993	1286	1036	1161	1001	1491	1089	1216	1079
ind008	Sexual	C. eos	CG	1085	928	1031	998	1025	982	1455	967	1169	1008	1022	962	1394	1096	1100	1053
ind009	Sexual	C. eos	CG	1215	1083	1173	1131	1170	1121	1566	1077	1306	1146	1166	1110	1514	1201	1245	1189
ind010	Sexual	C. eos	CG	1204	996	1145	1051	1145	1035	1524	1004	1283	1064	1147	1028	1466	1130	1219	1114
ind011	Sexual	C. eos	CG	1167	938	1112	997	1108	988	1456	982	1228	1012	1103	975	1417	1075	1169	1048
ind012	Sexual	C. eos	CG	961	936	896	1014	888	998	1370	945	1044	1017	884	984	1303	1080	988	1081
ind013	Sexual	C. eos	CG	1085	977	1014	1043	1011	1031	1438	965	1164	1048	1005	1020	1398	1112	1095	1108
ind014	Sexual	C. eos	CG	1060	997	992	1070	988	1059	1413	1005	1134	1080	985	1051	1370	1136	1068	1129
ind015	Sexual	C. eos	CG	1030	851	947	936	942	924	1403	862	1116	944	930	907	1354	998	1039	996
ind016	Sexual	C. eos	CG	1204	915	1148	979	1145	969	1500	924	1264	990	1139	960	1464	1024	1214	1031
ind017	Sexual	C. eos	CG	1307	1005	1257	1070	1249	1063	1603	1004	1380	1066	1241	1051	1569	1117	1298	1106
ind018	Sexual	C. eos	CG	1207	774	1109	862	1101	841	1683	808	1299	889	1098	822	1591	988	1196	939
ind019	Sexual	C. eos	CG	1197	956	1129	1047	1125	1038	1556	947	1272	1040	1120	1023	1506	1084	1207	1099
ind020	Sexual	C. eos	CG	1190	986	1121	1060	1114	1052	1563	1000	1276	1071	1107	1042	1513	1127	1207	1124
ind021	Sexual	C. eos	CG	1188	873	1119	954	1115	944	1512	916	1250	959	1108	918	1455	1025	1170	998
ind022	Sexual	C. eos	CG	1182	936	1143	1004	1140	992	1495	938	1252	1003	1132	973	1456	1037	1186	1038
ind023	Sexual	C. eos	CG	1189	995	1132	1065	1121	1054	1549	986	1275	1079	1119	1044	1516	1132	1208	1133
ind024	Sexual	C. eos	CG	1623	961	1525	1034	1525	1021	2003	994	1692	1061	1526	1009	1931	1145	1610	1108
ind025	Sexual	C. eos	CG	1241	819	1180	872	1177	860	1557	819	1310	898	1176	847	1524	953	1245	943
ind026	Sexual	C. eos	CG	1333	967	1273	1020	1271	1007	1640	1012	1388	1047	1271	989	1578	1104	1319	1071
ind027	Sexual	C. eos	CG	1514	1096	1471	1139	1467	1133	1800	1113	1576	1154	1461	1125	1751	1208	1528	1196
ind028	Sexual	C. eos	CG	1408	848	1329	917	1324	901	1770	871	1486	939	1318	880	1719	1018	1414	993
ind029	Clonal	A-11	CG	1126	890	1013	996	1007	977	1621	888	1216	1008	1001	954	1543	1102	1136	1083
ind030	Clonal	A-11	CG	1131	932	1035	1034	1032	1023	1607	933	1220	1053	1026	1012	1528	1144	1146	1117
ind031	Clonal	A-11	CG	1114	911	1012	997	1006	986	1501	926	1190	1011	1007	966	1442	1089	1112	1062
ind032	Clonal	A-11	CG	1232	910	1119	1010	1114	993	1751	924	1336	1036	1114	976	1666	1152	1239	1095
ind033	Clonal	A-11	CG	1221	960	1111	1042	1111	1026	1654	995	1287	1076	1107	1013	1566	1186	1208	1122
ind034	Clonal	A-11	CG	1099	891	1000	991	991	973	1569	885	1179	996	987	954	1476	1079	1099	1057
ind035	Clonal	A-11	CG	1222	941	1141	1015	1138	1004	1614	949	1306	1026	1134	994	1565	1099	1234	1078
ind036	Clonal	A-11	CG	1079	860	929	986	923	964	1623	855	1194	992	917	945	1538	1097	1075	1072
ind037	Clonal	A-11	CG	1033	880	913	989	906	977	1538	848	1139	982	900	959	1474	1053	1049	1062
ind038	Clonal	A-11	CG	1080	894	990	996	986	986	1548	889	1188	1000	980	975	1482	1084	1098	1064
ind039	Clonal	A-11	CG	1341	984	1214	1091	1211	1072	1854	974	1437	1120	1209	1057	1773	1233	1333	1188
ind040	Clonal	B-01	CG	1040	937	920	1028	920	1004	1511	983	1122	1065	911	983	1412	1165	1028	1115
ind041	Clonal	B-01	CG	1267	981	1182	1066	1180	1051	1716	983	1363	1085	1176	1035	1668	1146	1280	1148
ind042	Clonal	B-01	CG	1489	958	1386	1049	1380	1029	1918	969	1583	1062	1381	1016	1847	1148	1489	1119
ind043	Clonal	B-01	CG	1174	969	1074	1054	1072	1040	1583	975	1258	1076	1070	1030	1538	1156	1180	1141
ind044	Clonal	B-01	CG	1233	937	1140	1027	1136	1005	1689	963	1314	1059	1128	986	1604	1162	1232	1111
ind045	Clonal	B-01	CG	1089	989	987	1069	983	1049	1538	1007	1180	1098	979	1033	1455	1186	1085	1154
ind046	Clonal	B-01	CG	1182	958	1075	1032	1072	1011	1612	962	1272	1064	1073	1001	1539	1136	1172	1114
ind047	Clonal	B-01	CG	1250	968	1165	1033	1163	1024	1647	995	1330	1069	1156	1017	1579	1158	1241	1110
ind048	Clonal	B-01	CG	995	883	907	956	904	943	1414	886	1082	978	899	931	1337	1052	995	1024
ind049	Clonal	B-01	CG	995	743	894	858	892	844	1524	717	1106	869	877	808	1432	962	1014	948
ind050	Clonal	B-01	CG	1206	729	1081	825	1083	811	1714	763	1310	874	1062	770	1626	986	1192	931
ind051	Clonal	B-01	CG	1078	840	980	947	978	934	1587	819	1187	956	963	901	1502	1037	1093	1030
ind052	Clonal	B-01	CG	1023	859	921	963	918	943	1504	825	1118	966	913	932	1431	1020	1028	1039
ind053	Clonal	B-01	CG	1280	979	1176	1082	1176	1067	1785	954	1394	1098	1171	1052	1704	1189	1296	1172
ind054	Clonal	B-01	CG	1331	1053	1214	1153	1211	1134	1834	1038	1442	1177	1206	1109	1756	1259	1328	1240
ind055	Clonal	B-01	CG	1095	833	965	941	960	926	1556	833	1208	954	952	902	1491	1038	1088	1025
ind056	Clonal	B-01	CG	1052	886	919	1000	909	971	1574	852	1180	1001	905	959	1501	1080	1065	1079
ind057	Clonal	B-01	CG	1274	940	1154	1034	1150	1020	1746	942	1371	1063	1148	1005	1665	1149	1265	1134
ind058	Clonal	B-01	CG	1382	938	1267	1038	1265	1025	1896	953	1492	1060	1260	1004	1812	1147	1388	1132
ind059	Clonal	B-01	CG	1432	1029	1327	1122	1326	1105	1934	1039	1534	1148	1322	1084	1838	1253	1433	1214
ind060	Clonal	B-01	CG	1569	939	1452	1024	1450	1006	2094	1015	1676	1070	1446	992	1996	1201	1559	1121
ind061	Clonal	B-01	CG	1286	984	1166	1094	1162	1071	1806	946	1398	1114	1161	1050	1722	1193	1297	1185
ind062	Clonal	B-01	CG	1406	914	1312	1002	1308	985	1878	922	1512	1023	1304	969	1784	1113	1419	1084
ind063	Clonal	B-01	CG	1163	820	1104	904	1100	895	1547	815	1252	897	1096	874	1479	962	1176	958
ind064	Sexual	C. eos	AS-16	1379	678	1323	763	1317	751	1791	686	1472	764	1317	734	1694	841	1406	814
ind065	Sexual	C. eos	AS-16	1566	764	1501	841	1495	831	2012	758	1662	844	1494	811	1921	929	1588	890
ind066	Sexual	C. eos	AS-16	1606	645	1552	721	1547	709	2007	624	1694	726	1544	694	1925	776	1633	778
ind067	Sexual	C. eos	AS-16	1369	698	1315	777	1310	761	1770	704	1458	786	1312	746	1696	872	1389	834
ind068	Sexual	C. eos	AS-16	1389	746	1305	840	1300	828	1808	715	1484	837	1298	818	1739	889	1407	896
ind069	Sexual	C. eos	AS-16	1413	677	1338	741	1332	730	1834	685	1508	768	1331	720	1756	829	1426	797
ind070	Sexual	C. eos	AS-16	1362	716	1274	809	1270	792	1846	720	1470	828	1262	780	1726	911	1375	886
ind071	Sexual	C. eos	AS-16	1477	804	1404	876	1402	862	1883	803	1569	882	1399	854	1807	911	1494	929
ind072	Sexual	C. eos	AS-16	1573	731	1492	811	1489	799	1969	749	1649	830	1488	785	1882	912	1571	873
ind073	Sexual	C. eos	AS-16	1377	751	1327	821	1319	806	1789	777	1474	834	1319	794	1702	917	1404	871
ind074	Sexual	C. eos	AS-16	1475	803	1405	889	1402	874	1913	798	1575	892	1398	860	1831	963	1498	952
ind075	Sexual	C. eos	AS-16	1259	618	1183	705	1179	686	1744	612	1378	712	1178	668	1662	789	1286	778
ind076	Sexual	C. eos	AS-16	1231	753	1162	821	1159	808	1614	734	1319	834	1162	799	1547	904	1235	889
ind077	Sexual	C. eos	AS-16	1290	704	1209	781	1209	767	1681	741	1383	804	1209	758	1602	911	1288	843
ind078	Sexual	C. eos	AS-16	1267	799	1208	882	1202	865	1648	732	1357	870	1203	857	1584	906	1297	929
ind079	Sexual	C. eos	AS-16	1342	725	1278	806	1277	791	1752	685	1438	796	1276	778	1674	836	1368	855
ind080	Sexual	C. eos	AS-16	1462	705	1386	774	1380	760	1868	761	1538	808	1378	750	1774	910	1456	840
ind081	Sexual	C. eos	AS-16	1440	717	1387	787	1383	770	1869	716	1538	808	1377	761	1797	866	1471	854
ind082	Sexual	C. eos	AS-16	1420	686	1370	758	1365	741	1800	652	1516	756	1366	731	1743	799	1453	808
ind083	Clonal	B-01	AS-16	1460	688	1393	783	1391	771	1860	689	1547	784	1390	759	1781	852	1478	833
ind084	Clonal	B-01	AS-16	1494	762	1383	880	1376	861	2013	768	1590	883	1378	842	1878	974	1499	944
ind085	Clonal	B-01	AS-16	1493	768	1421	844	1419	832	1880	742	1579	850	1418	813	1805	929	1503	900
ind086	Clonal	B-01	AS-16	1500	759	1398	861	1392	841	1969	765	1609	864	1387	821	1876	948	1513	922
ind087	Clonal	B-01	AS-16	1513	845	1431	942	1424	926	1945	812	1616	928	1419	907	1859	996	1533	991
ind088	Clonal	B-01	AS-16	1102	683	912	884	904	855	1935	681	1244	920	886	809	1758	1094	1086	1026
ind089	Clonal	B-01	AS-16	1030	694	865	908	853	881	1802	611	1212	850	835	833	1670	981	1060	977
ind090	Clonal	B-01	AS-16	1019	639	771	932	763	896	2046	627	1234	904	734	819	1851	1092	1019	1043
ind091	Clonal	B-01	AS-16	1020	679	810	891	804	868	1960	724	1198	942	769	778	1737	1148	1005	1040
ind092	Clonal	B-01	AS-16	1572	673	1454	816	1445	791	2110	649	1685	826	1446	778	2022	935	1574	888
ind093	Clonal	B-01	AS-16	1286	604	1172	716	1166	692	1753	578	1377	728	1162	670	1681	808	1290	786
ind094	Clonal	B-01	AS-16	1450	766	1369	850	1366	830	1805	756	1523	860	1367	819	1738	925	1454	912
ind095	Clonal	B-01	AS-16	1510	635	1419	725	1417	710	1833	652	1558	733	1419	694	1795	802	1489	778
ind096	Clonal	B-01	AS-16	1215	718	1134	814	1136	797	1569	700	1285	814	1135	788	1519	862	1219	871
ind097	Clonal	B-01	AS-16	1489	691	1406	777	1405	763	1872	705	1575	791	1404	751	1804	880	1492	840
ind098	Clonal	B-01	AS-16	1051	936	957	1051	956	1035	1565	858	1170	1062	953	1022	1508	1145	1073	1134
ind099	Clonal	B-01	AS-16	1144	671	1045	779	1040	765	1599	675	1224	794	1040	754	1515	892	1137	861
ind100	Clonal	B-01	AS-16	1074	958	965	1073	960	1053	1564	952	1154	1109	956	1040	1475	1211	1062	1156
ind101	Clonal	B-01	AS-16	1120	797	1027	893	1026	875	1623	811	1225	930	1017	857	1522	1036	1128	976
ind102	Clonal	B-01	AS-16	1110	980	1015	1073	1012	1059	1501	973	1185	1096	1009	1046	1444	1180	1092	1142
ind103	Clonal	B-01	AS-16	1004	787	878	908	878	893	1506	796	1094	950	873	878	1454	1082	995	1010
ind104	Clonal	B-01	AS-16	1192	876	1063	993	1061	977	1690	854	1290	1018	1062	967	1602	1142	1182	1078
ind105	Clonal	B-01	AS-16	1202	996	1093	1079	1088	1064	1627	1016	1284	1121	1089	1056	1561	1219	1187	1158
ind106	Clonal	B-01	AS-16	807	805	692	928	686	907	1362	787	916	962	682	888	1265	1058	814	1016
ind107	Clonal	B-01	AS-16	640	745	539	832	537	817	1104	788	720	882	533	805	1003	1022	633	932
ind108	Clonal	B-01	AS-16	1149	819	1025	966	1014	943	1795	774	1293	982	1008	927	1695	1101	1167	1048
ind109	Clonal	B-01	AS-16	1149	984	1020	1092	1018	1077	1677	987	1252	1130	1017	1064	1578	1243	1143	1183
ind110	Clonal	B-01	AS-16	880	617	767	754	757	737	1519	572	1010	771	752	723	1425	873	906	841
ind111	Clonal	B-01	AS-16	956	958	860	1038	856	1024	1402	968	1043	1078	854	1016	1303	1178	954	1120
ind112	Clonal	B-01	AS-16	1036	764	915	909	906	891	1636	715	1148	930	905	880	1541	1030	1055	1010
ind113	Clonal	B-01	AS-16	637	732	564	805	562	797	1007	729	718	818	561	787	936	895	629	855
ind114	Clonal	B-01	AS-16	1297	811	1199	920	1197	905	1744	758	1402	921	1194	890	1702	989	1314	984
ind115	Clonal	B-01	AS-16	755	569	653	668	648	651	1246	584	846	706	649	640	1152	826	749	752
ind116	Clonal	B-01	AS-16	1120	880	1007	969	997	952	1598	895	1206	1026	998	933	1527	1165	1109	1087
ind117	Clonal	B-01	AS-16	964	753	878	841	877	828	1388	774	1048	858	877	816	1306	947	965	907
ind118	Clonal	B-01	AS-15	1059	459	893	608	889	578	1749	473	1196	630	890	553	1588	787	1047	713
ind119	Clonal	B-01	AS-15	1224	669	1066	842	1065	808	1961	671	1358	846	1067	779	1777	999	1221	940
ind120	Clonal	B-01	AS-15	958	532	767	719	762	684	1726	548	1114	734	760	656	1561	899	958	832
ind121	Clonal	B-01	AS-15	921	406	775	517	771	492	1598	523	1045	598	768	476	1409	801	903	643
ind122	Clonal	B-01	AS-15	1093	513	920	686	917	655	1859	565	1218	724	915	634	1656	908	1076	813
ind123	Clonal	B-01	AS-15	1271	460	1109	593	1109	575	1929	490	1372	658	1112	557	1760	806	1258	734
ind124	Clonal	B-01	AS-15	1177	757	970	921	966	869	1902	838	1310	959	963	843	1724	1145	1147	1039
ind125	Clonal	B-01	AS-15	964	603	809	759	806	733	1637	623	1094	776	804	709	1471	935	952	857
ind126	Clonal	B-01	AS-15	1270	633	1112	786	1109	748	2014	651	1398	823	1113	727	1807	977	1242	909
ind127	Clonal	B-01	AS-15	1432	570	1264	733	1263	705	2120	565	1568	736	1261	683	1971	868	1427	835
ind128	Sexual	C. eos	NO-10	1421	666	1370	749	1363	738	1775	626	1518	740	1351	713	1728	780	1448	795
ind129	Sexual	C. eos	NO-10	1258	795	1189	881	1183	865	1641	789	1337	882	1181	851	1574	956	1262	932
ind130	Sexual	C. eos	NO-10	1413	813	1345	886	1340	868	1751	801	1487	895	1338	851	1708	944	1426	946
ind131	Sexual	C. eos	NO-10	1473	775	1402	858	1399	845	1814	773	1544	860	1395	830	1764	915	1478	913
ind132	Sexual	C. eos	NO-10	1715	777	1643	842	1640	826	2072	791	1784	866	1638	814	2016	952	1716	909
ind133	Sexual	C. eos	NO-10	1529	673	1471	750	1468	736	1953	687	1630	748	1466	728	1850	831	1558	808
ind134	Sexual	C. eos	NO-10	1522	774	1441	831	1441	816	1905	818	1600	869	1437	799	1835	953	1516	905
ind135	Sexual	C. eos	NO-10	1401	720	1321	780	1319	768	1764	758	1472	808	1320	756	1688	891	1387	844
ind136	Sexual	C. eos	NO-10	1381	835	1316	912	1315	900	1758	834	1468	908	1313	885	1698	984	1405	966
ind137	Sexual	C. eos	NO-10	1596	806	1536	861	1534	847	1923	807	1664	885	1532	836	1867	953	1602	928
ind138	Sexual	C. eos	NO-10	1503	739	1448	810	1443	794	1911	742	1586	826	1437	780	1825	892	1528	871
ind139	Sexual	C. eos	NO-10	1496	856	1444	920	1445	909	1850	827	1584	926	1440	897	1787	969	1521	975
ind140	Sexual	C. eos	NO-10	1508	790	1442	862	1436	846	1862	786	1583	878	1433	830	1815	941	1509	923
ind141	Sexual	C. eos	NO-10	1523	861	1450	933	1445	917	1939	830	1634	952	1443	903	1899	1027	1545	1004
ind142	Sexual	C. eos	NO-10	1589	842	1495	924	1490	908	2017	840	1678	936	1491	893	1910	1017	1597	990
ind143	Sexual	C. eos	NO-10	1378	664	1301	742	1299	728	1738	690	1438	770	1296	717	1658	857	1366	808
ind144	Sexual	C. eos	NO-10	1584	624	1519	697	1517	683	1928	623	1642	708	1512	673	1869	774	1588	756
ind145	Sexual	C. eos	NO-10	1097	564	1040	633	1035	612	1463	585	1175	654	1030	589	1393	741	1103	693
ind146	Sexual	C. eos	NO-10	1523	814	1455	881	1453	867	1870	825	1598	894	1454	854	1805	947	1528	940
ind147	Sexual	C. eos	NO-10	1417	745	1324	847	1322	834	1790	764	1482	864	1317	824	1733	939	1416	910
ind148	Clonal	B-06	SF-7	1209	1047	1068	1203	1062	1165	1834	1072	1307	1228	1062	1144	1686	1372	1195	1321
ind149	Clonal	B-06	SF-7	1177	823	1033	974	1031	949	1870	823	1302	1015	1031	927	1721	1159	1175	1111
ind150	Clonal	B-06	SF-7	1398	876	1262	1047	1253	1024	2077	904	1524	1047	1247	1007	1933	1199	1404	1154
ind151	Clonal	B-06	SF-7	974	767	857	923	849	902	1566	756	1079	931	845	881	1454	1040	985	1030
ind152	Clonal	B-06	SF-7	1095	964	981	1117	978	1100	1749	971	1205	1137	975	1082	1591	1277	1104	1232
ind153	Clonal	B-06	SF-7	1015	833	851	994	850	975	1682	852	1134	1031	847	950	1539	1179	1010	1133
ind154	Clonal	B-06	SF-7	1050	921	942	1063	939	1048	1684	924	1176	1074	934	1030	1560	1193	1071	1165
ind155	Clonal	B-06	SF-7	992	863	872	1026	862	1006	1664	852	1112	1035	856	983	1521	1167	1010	1135
ind156	Clonal	B-06	SF-7	1040	930	870	1083	868	1059	1667	948	1154	1131	871	1032	1553	1295	1019	1223
ind157	Clonal	B-06	SF-7	1710	801	1551	980	1537	946	2441	793	1844	979	1528	918	2274	1149	1704	1079
ind158	Clonal	B-06	SF-7	1545	732	1386	919	1370	886	2372	717	1711	929	1362	864	2190	1079	1560	1033
ind159	Clonal	B-06	SF-7	932	183	759	380	752	349	1677	184	1068	376	747	331	1501	532	921	511
ind160	Clonal	B-06	SF-7	1423	224	1277	390	1267	357	2089	198	1570	374	1262	335	1958	495	1437	479
ind161	Clonal	B-06	SF-7	1201	490	1069	653	1059	624	1842	468	1330	631	1056	609	1699	749	1211	739
ind162	Clonal	B-06	SF-7	978	494	856	617	848	592	1511	489	1090	616	849	581	1406	723	980	697
ind163	Clonal	B-06	SF-7	1674	697	1579	824	1567	805	2287	630	1810	798	1561	790	2143	859	1705	891
ind164	Sexual	C. eos	SF-7	948	954	857	1057	854	1046	1505	950	1074	1076	845	1036	1404	1171	976	1163
ind165	Sexual	C. eos	SF-7	1207	1368	1144	1444	1143	1430	1623	1345	1310	1446	1143	1414	1550	1497	1233	1504
ind166	Sexual	C. eos	SF-7	1214	1184	1144	1267	1141	1250	1618	1183	1308	1277	1138	1240	1553	1331	1229	1325
ind167	Sexual	C. eos	SF-7	980	1129	914	1202	908	1189	1378	1088	1092	1210	901	1177	1327	1237	1018	1263
ind168	Sexual	C. eos	SF-7	1305	1198	1241	1288	1234	1271	1730	1169	1402	1283	1233	1252	1666	1340	1336	1344
ind169	Sexual	C. eos	SF-7	1026	1107	963	1184	956	1166	1438	1129	1114	1202	954	1154	1368	1269	1040	1256
ind170	Sexual	C. eos	SF-7	1305	1241	1230	1334	1222	1307	1746	1219	1413	1333	1224	1291	1670	1375	1338	1394
ind171	Sexual	C. eos	SF-7	1227	1237	1148	1324	1138	1307	1692	1233	1334	1338	1136	1291	1604	1394	1246	1396
ind172	Sexual	C. eos	SF-7	1073	1238	1010	1356	998	1334	1525	1196	1188	1345	991	1313	1470	1378	1111	1418
ind173	Sexual	C. eos	SF-7	1250	1172	1182	1268	1177	1248	1698	1118	1363	1258	1174	1238	1636	1283	1290	1331
ind174	Sexual	C. eos	SF-7	1357	1051	1297	1138	1294	1119	1793	1009	1472	1125	1293	1106	1717	1163	1398	1194
ind175	Sexual	C. eos	SF-7	1121	1189	1062	1284	1047	1263	1581	1145	1224	1284	1040	1251	1499	1327	1157	1356
ind176	Sexual	C. eos	SF-7	1175	1242	1131	1319	1127	1304	1564	1194	1274	1310	1130	1289	1503	1340	1219	1373
ind177	Sexual	C. eos	SF-7	1240	1132	1189	1223	1182	1209	1718	1073	1362	1212	1182	1195	1643	1254	1295	1281
ind178	Sexual	C. eos	SF-7	1248	1307	1191	1383	1187	1365	1617	1329	1338	1384	1188	1348	1565	1436	1257	1432
ind179	Sexual	C. eos	SF-7	1243	1149	1184	1250	1178	1234	1685	1096	1365	1240	1176	1220	1599	1282	1292	1307
ind180	Sexual	C. eos	SF-7	1174	1151	1116	1244	1112	1223	1616	1089	1298	1224	1107	1215	1562	1247	1227	1304
ind181	Sexual	C. eos	SF-7	816	1151	760	1227	755	1210	1282	1147	929	1245	753	1192	1192	1307	856	1303
ind182	Sexual	C. eos	SF-7	1024	1067	958	1167	948	1148	1488	1046	1142	1164	945	1134	1428	1213	1062	1226
ind183	Sexual	C. eos	SF-7	1258	1078	1206	1156	1195	1141	1671	1035	1364	1154	1186	1124	1614	1197	1299	1215
ind184	Sexual	C. eos	SF-7	1255	1117	1182	1197	1176	1180	1671	1121	1356	1201	1174	1166	1605	1258	1275	1258
ind185	Sexual	C. eos	SF-7	944	1061	915	1147	902	1131	1387	993	1072	1132	894	1116	1328	1174	1008	1202
ind186	Clonal	B-06	SF-4	995	995	917	1110	913	1095	1446	990	1086	1106	914	1079	1391	1180	1012	1181
ind187	Clonal	B-06	SF-4	1132	1094	1025	1266	1015	1229	1869	1057	1292	1254	1008	1194	1721	1398	1179	1353
ind188	Clonal	B-06	SF-4	1095	858	985	1063	975	1029	1967	747	1274	1029	976	984	1757	1152	1156	1167
ind189	Clonal	B-06	SF-4	1164	772	1020	993	1016	961	2014	784	1322	986	1028	918	1807	1145	1185	1107
ind190	Clonal	B-06	SF-4	978	947	876	1164	864	1133	1742	924	1130	1129	859	1103	1557	1271	1030	1251
ind191	Clonal	B-06	SF-4	968	825	831	1021	817	990	1775	797	1118	1011	818	969	1593	1170	993	1122
ind192	Clonal	B-06	SF-4	1153	811	1012	972	1002	944	1906	885	1265	1008	997	916	1693	1187	1139	1095
ind193	Clonal	B-06	SF-4	1098	774	963	967	953	941	1861	755	1254	958	951	912	1675	1111	1127	1077
ind194	Clonal	B-06	SF-4	1526	1031	1399	1174	1399	1146	2164	1056	1652	1188	1400	1119	2049	1331	1524	1268
ind195	Clonal	B-06	SF-4	1450	1147	1331	1308	1313	1280	2125	1132	1590	1308	1301	1254	1981	1448	1473	1411
ind196	Clonal	B-06	SF-4	1122	900	984	1087	962	1046	1858	944	1246	1086	959	1018	1674	1248	1127	1191
ind197	Clonal	B-06	SF-4	1196	980	1083	1169	1065	1126	1932	960	1340	1168	1062	1096	1761	1294	1227	1274
ind198	Clonal	B-06	SF-4	1542	957	1378	1168	1368	1148	2434	951	1712	1184	1363	1108	2202	1355	1555	1297
ind199	Clonal	B-06	SF-4	1525	847	1334	1042	1324	1012	2325	867	1670	1044	1321	982	2128	1212	1507	1157
ind200	Clonal	B-06	SF-4	2010	1058	1875	1217	1868	1191	2712	1086	2142	1213	1869	1170	2538	1352	2004	1311
ind201	Clonal	B-06	SF-4	1302	855	1210	1032	1195	1007	1986	794	1424	1003	1197	983	1817	1108	1337	1117
ind202	Clonal	B-06	SF-4	1649	1177	1497	1358	1484	1331	2315	1190	1766	1346	1482	1302	2172	1467	1637	1449
ind203	Clonal	B-06	SF-4	1329	1298	1211	1450	1203	1422	1951	1297	1454	1450	1196	1399	1826	1575	1339	1538
ind204	Clonal	B-06	SF-4	1457	1016	1342	1138	1340	1110	2053	1109	1562	1176	1340	1089	1907	1347	1440	1236
ind205	Sexual	C. eos	SF-4	1209	1005	1122	1103	1111	1071	1724	1007	1324	1116	1105	1047	1618	1220	1233	1186
ind206	Sexual	C. eos	SF-4	1224	1115	1117	1222	1115	1192	1840	1198	1336	1281	1111	1157	1685	1466	1238	1353
ind207	Sexual	C. eos	SF-4	981	939	900	1035	897	1010	1470	923	1090	1056	887	994	1398	1158	1014	1137
ind208	Sexual	C. eos	SF-4	897	995	832	1100	825	1079	1432	974	1014	1095	818	1058	1336	1170	950	1183
ind209	Sexual	C. eos	SF-4	1372	938	1280	1027	1276	1002	1903	1006	1490	1068	1269	989	1794	1191	1389	1126
ind210	Sexual	C. eos	SF-4	1157	914	1081	1010	1077	993	1704	887	1277	1026	1074	976	1597	1118	1195	1112
ind211	Sexual	C. eos	SF-4	1016	913	945	1003	939	984	1577	909	1150	1030	936	971	1475	1107	1060	1092
ind212	Sexual	C. eos	SF-4	955	978	869	1088	862	1065	1575	967	1078	1134	855	1050	1418	1269	1007	1210
ind213	Sexual	C. eos	SF-4	708	928	634	1039	616	1008	1279	901	836	1045	609	980	1160	1145	760	1132
ind214	Sexual	C. eos	SF-4	866	984	798	1079	791	1060	1366	968	978	1098	789	1032	1289	1191	909	1180
ind215	Sexual	C. eos	SF-4	1495	1167	1428	1287	1412	1267	2104	1094	1642	1274	1402	1242	2011	1353	1560	1381
ind216	Sexual	C. eos	SF-4	1303	854	1214	979	1205	961	1956	833	1450	987	1202	936	1826	1087	1333	1085
ind217	Sexual	C. eos	SF-4	1111	1173	1019	1280	1015	1259	1749	1208	1254	1311	1006	1238	1625	1441	1140	1386
ind218	Sexual	C. eos	SF-4	1121	1178	992	1294	987	1269	1759	1255	1243	1337	985	1246	1600	1470	1117	1400
ind219	Sexual	C. eos	SF-4	1246	894	1162	992	1156	980	1796	899	1374	999	1154	961	1692	1086	1281	1081
ind220	Sexual	C. eos	SF-4	914	1111	817	1214	816	1192	1521	1146	1034	1243	815	1176	1372	1361	936	1324
ind221	Sexual	C. eos	SF-4	987	1074	904	1176	893	1154	1572	1051	1120	1202	886	1134	1462	1286	1017	1270
ind222	Sexual	C. eos	SF-4	1053	1270	978	1353	972	1333	1605	1317	1166	1393	967	1305	1456	1515	1075	1453
ind223	Sexual	C. eos	RI-4	1128	1287	1051	1407	1046	1391	1685	1257	1255	1393	1044	1376	1574	1458	1173	1475
ind224	Sexual	C. eos	RI-4	876	919	788	1037	770	1005	1472	894	1014	1043	768	987	1355	1126	919	1132
ind225	Sexual	C. eos	RI-4	902	1012	821	1132	816	1114	1403	1007	1007	1141	813	1095	1272	1202	938	1229
ind226	Sexual	C. eos	RI-4	1032	1193	943	1301	938	1287	1642	1234	1140	1333	933	1267	1542	1432	1051	1404
ind227	Sexual	C. eos	RI-4	1060	949	969	1079	965	1059	1621	958	1180	1074	964	1041	1525	1215	1081	1162
ind228	Sexual	C. eos	RI-4	1085	1151	995	1257	989	1242	1628	1160	1191	1275	987	1229	1508	1353	1097	1344
ind229	Sexual	C. eos	RI-4	1026	905	951	988	946	967	1547	945	1130	1032	943	948	1424	1152	1040	1081
ind230	Sexual	C. eos	RI-4	840	1183	743	1271	739	1251	1370	1184	954	1304	736	1238	1293	1421	869	1365
ind231	Sexual	C. eos	RI-4	444	1265	390	1355	382	1338	915	1247	548	1360	373	1314	836	1408	493	1429
ind232	Sexual	C. eos	RI-4	801	1199	756	1269	751	1258	1282	1140	912	1276	746	1246	1179	1318	856	1342
ind233	Sexual	C. eos	RI-4	760	1247	694	1341	689	1324	1266	1242	872	1344	684	1307	1166	1419	811	1406
ind234	Sexual	C. eos	RI-4	520	1339	471	1413	465	1396	886	1349	594	1429	464	1389	820	1476	554	1484
ind235	Sexual	C. eos	RI-4	881	1451	840	1513	836	1499	1248	1410	968	1511	832	1490	1198	1563	925	1568
ind236	Sexual	C. eos	RI-4	1001	1207	945	1293	942	1274	1412	1139	1107	1282	935	1260	1372	1306	1045	1352
ind237	Sexual	C. eos	RI-4	1065	1372	1023	1443	1018	1426	1467	1326	1166	1439	1011	1413	1405	1482	1118	1495
ind238	Sexual	C. eos	RI-4	899	1284	831	1386	824	1368	1381	1216	1016	1370	817	1357	1288	1398	936	1442
ind239	Clonal	A-11	RI-4	1118	857	1024	999	1014	986	1657	814	1222	993	1009	970	1553	1087	1143	1076
ind240	Clonal	A-11	RI-4	983	1071	871	1198	862	1181	1557	1071	1092	1209	857	1162	1427	1316	995	1290
ind241	Clonal	A-11	RI-4	986	930	879	1055	873	1039	1529	936	1092	1064	869	1019	1419	1164	1001	1143
ind242	Clonal	A-11	RI-4	838	1237	765	1329	759	1313	1251	1159	922	1309	753	1298	1164	1347	864	1385
ind243	Clonal	A-11	RI-4	660	1232	582	1310	578	1295	1055	1193	749	1306	573	1278	981	1373	680	1368
ind244	Clonal	A-11	RI-4	1076	1322	1013	1392	1010	1377	1475	1308	1156	1399	1007	1367	1397	1468	1097	1458
ind245	Clonal	A-11	RI-4	848	1263	735	1344	736	1329	1273	1271	927	1370	730	1315	1178	1451	836	1427
ind246	Clonal	A-11	RI-4	686	1316	628	1382	623	1367	1101	1289	784	1390	615	1356	1024	1453	720	1442
ind247	Clonal	A-11	RI-4	502	1284	419	1388	412	1370	910	1224	596	1379	407	1359	864	1421	530	1447
ind248	Clonal	A-11	RI-4	986	1327	916	1414	915	1399	1377	1290	1069	1412	910	1382	1310	1464	1010	1478
ind249	Sexual	C. eos	CO-1	464	1235	404	1326	396	1313	919	1260	562	1334	383	1270	820	1404	510	1399
ind250	Sexual	C. eos	CO-1	683	1351	616	1442	611	1428	1103	1350	782	1447	605	1409	1029	1512	717	1513
ind251	Sexual	C. eos	CO-1	711	1360	643	1455	630	1435	1152	1347	816	1460	618	1410	1069	1515	738	1521
ind252	Sexual	C. eos	CO-1	594	1449	544	1531	531	1522	1055	1430	711	1528	516	1479	961	1581	649	1586
ind253	Sexual	C. eos	CO-1	607	1503	538	1596	525	1582	1065	1518	706	1602	522	1548	981	1686	639	1665
ind254	Sexual	C. eos	CO-1	790	1406	726	1485	721	1472	1207	1388	886	1483	716	1462	1132	1528	835	1546
ind255	Sexual	C. eos	CO-1	685	1279	640	1369	628	1353	1102	1236	784	1344	628	1327	1032	1390	745	1412
ind256	Sexual	C. eos	CO-1	864	1255	802	1334	792	1316	1305	1249	967	1339	781	1295	1224	1401	902	1394
ind257	Sexual	C. eos	CO-1	1005	814	935	909	929	888	1494	765	1128	902	927	869	1433	935	1059	987
ind258	Sexual	C. eos	CO-1	1305	1156	1239	1243	1234	1226	1778	1119	1424	1253	1221	1203	1707	1297	1350	1322
ind259	Sexual	C. eos	CO-1	1230	1210	1157	1304	1148	1285	1723	1205	1342	1306	1144	1267	1608	1362	1266	1374
ind260	Sexual	C. eos	CO-1	1238	1135	1175	1230	1163	1204	1704	1141	1344	1222	1158	1183	1600	1297	1268	1288
ind261	Sexual	C. eos	CO-1	1485	1144	1408	1237	1397	1210	1973	1137	1604	1249	1389	1181	1896	1311	1517	1313
ind262	Sexual	C. eos	CO-1	1134	1177	1058	1261	1043	1246	1624	1175	1256	1278	1039	1229	1513	1355	1177	1342
ind263	Sexual	C. eos	CO-1	1182	1121	1092	1212	1084	1191	1645	1117	1290	1224	1080	1169	1555	1294	1201	1288
ind264	Sexual	C. eos	CO-1	1104	1066	1035	1161	1028	1138	1556	1085	1202	1173	1023	1123	1461	1246	1124	1236
ind265	Clonal	A-06	CO-1	1281	1158	1165	1314	1155	1291	1900	1158	1408	1303	1148	1271	1817	1445	1303	1398
ind266	Clonal	A-06	CO-1	1597	1246	1480	1375	1472	1352	2153	1237	1702	1380	1463	1335	2021	1515	1599	1462
ind267	Clonal	A-06	CO-1	1477	1056	1377	1183	1368	1165	1993	1038	1586	1174	1366	1155	1887	1271	1488	1248
ind268	Clonal	A-06	CO-1	1493	896	1372	1041	1360	1017	2027	858	1591	1038	1351	999	1919	1121	1502	1117
ind269	Clonal	A-06	CO-1	1328	937	1190	1093	1178	1070	1996	967	1458	1098	1166	1055	1815	1237	1328	1172
ind270	Clonal	A-06	CO-1	1499	805	1372	972	1364	955	2117	758	1620	972	1353	946	1993	1054	1525	1072
ind271	Clonal	A-06	CO-1	1408	902	1292	1057	1282	1037	2023	916	1528	1065	1272	1016	1879	1200	1425	1150
ind272	Clonal	A-06	CO-1	1587	935	1437	1101	1429	1071	2183	921	1698	1104	1428	1054	2074	1246	1584	1190
ind273	Clonal	A-06	CO-1	1581	1002	1435	1141	1435	1121	2112	1005	1674	1159	1431	1104	2032	1276	1565	1249
ind274	Clonal	A-06	CO-1	1494	868	1350	1012	1347	992	2075	856	1599	1034	1344	978	1967	1136	1485	1116
ind275	Clonal	A-06	CO-1	1222	835	1072	1000	1065	971	1858	849	1346	1014	1060	949	1723	1158	1228	1103
ind276	Clonal	A-06	CO-1	1219	763	1086	924	1079	903	1811	774	1332	922	1070	877	1675	1051	1219	1005
ind277	Clonal	A-06	CO-1	1458	888	1296	1039	1286	1013	2037	908	1562	1062	1280	989	1926	1213	1440	1143
ind278	Clonal	A-06	CO-1	1613	860	1487	1010	1481	988	2219	852	1738	996	1471	969	2089	1124	1623	1091
ind279	Clonal	A-06	CO-1	1446	1081	1317	1223	1308	1199	1956	1055	1540	1220	1303	1179	1873	1322	1442	1304
ind280	Clonal	A-06	CO-1	1535	805	1387	968	1382	944	2174	844	1646	971	1370	921	2041	1116	1510	1043
ind281	Clonal	A-06	CO-1	1457	972	1341	1119	1333	1097	2011	941	1568	1109	1324	1079	1910	1200	1480	1198
ind282	Clonal	B-01	AS-8	1389	511	1178	681	1172	647	2277	639	1544	766	1172	626	2026	1010	1364	835
ind283	Clonal	B-01	AS-8	1246	625	1061	801	1059	773	1980	615	1380	824	1056	751	1808	963	1240	916
ind284	Clonal	B-01	AS-8	1184	792	1009	949	1009	919	1861	871	1284	999	1010	899	1691	1186	1143	1078
ind285	Clonal	B-01	AS-8	882	529	716	692	713	664	1593	526	996	728	713	635	1437	859	874	820
ind286	Clonal	B-01	AS-8	1081	507	920	674	915	649	1757	485	1206	698	913	630	1623	813	1088	794
ind287	Clonal	B-01	AS-8	874	732	690	889	687	851	1632	802	1000	955	678	832	1458	1120	839	1025
ind288	Clonal	B-01	AS-8	1209	767	1075	902	1073	878	1892	774	1344	937	1067	848	1734	1080	1222	1013
ind289	Clonal	B-01	AS-8	927	452	751	591	751	564	1633	535	1042	654	751	546	1471	830	891	718
ind290	Clonal	B-01	AS-8	1262	829	1073	971	1070	933	1979	947	1376	1044	1066	904	1803	1216	1204	1102
ind291	Clonal	B-01	AS-8	1807	691	1653	829	1651	806	2494	731	1920	869	1649	785	2315	1017	1789	937
ind292	Clonal	B-01	AS-8	1628	481	1499	662	1488	629	2325	421	1772	638	1482	605	2186	754	1646	729
ind293	Clonal	B-01	AS-8	1602	471	1459	617	1455	590	2295	494	1734	654	1452	565	2136	809	1600	735
ind294	Clonal	B-01	AS-8	1598	586	1457	737	1451	713	2260	546	1722	739	1446	691	2120	849	1599	831
ind295	Clonal	B-01	AS-8	1666	602	1529	760	1516	731	2308	574	1792	767	1515	698	2190	884	1662	848
ind296	Clonal	B-01	AS-8	1629	502	1500	637	1497	611	2242	499	1752	648	1502	584	2109	772	1631	726
ind297	Clonal	B-01	AS-8	1571	550	1432	684	1429	662	2181	562	1685	719	1427	636	2051	843	1566	792
ind298	Clonal	B-01	AS-8	1534	535	1377	681	1368	652	2154	543	1644	696	1369	632	2022	823	1512	774
ind299	Clonal	B-01	AS-8	1496	485	1374	597	1371	573	2002	495	1594	624	1371	556	1899	740	1482	688
ind300	Clonal	B-01	AS-8	1398	494	1256	631	1252	601	2069	529	1514	680	1254	571	1897	828	1383	741
ind301	Clonal	B-01	AS-8	1408	473	1272	613	1272	584	1944	481	1495	644	1272	567	1839	733	1380	698
ind302	Clonal	B-01	AS-8	1326	467	1190	598	1187	576	1935	502	1433	638	1187	555	1829	786	1306	705
ind303	Clonal	B-01	AS-8	1572	773	1409	913	1405	886	2235	797	1691	951	1403	856	2092	1110	1548	1023
ind304	Clonal	B-01	AS-8	1503	786	1354	918	1351	884	2161	860	1612	963	1355	861	1998	1120	1485	1028
ind305	Clonal	B-01	AS-8	1441	811	1292	964	1286	938	2045	845	1555	980	1283	916	1909	1115	1422	1043
ind306	Clonal	B-01	AS-8	1491	735	1335	879	1334	855	2154	756	1606	920	1334	832	2003	1066	1473	999
ind307	Clonal	B-01	AS-8	1447	734	1330	852	1328	835	1958	745	1534	876	1328	820	1848	987	1441	941
ind308	Clonal	B-01	AS-8	1430	794	1312	905	1307	886	1919	829	1504	929	1305	873	1808	1034	1410	984
ind309	Clonal	B-01	AS-8	1199	809	1087	940	1084	923	1688	818	1278	954	1083	909	1586	1035	1189	1013
ind310	Sexual	C. eos	AS-7	1396	868	1328	946	1330	922	1739	881	1473	950	1330	909	1681	1011	1402	989
ind311	Sexual	C. eos	AS-7	1203	807	1136	895	1128	878	1587	780	1292	898	1119	868	1539	951	1213	946
ind312	Sexual	C. eos	AS-7	1047	925	980	998	979	987	1403	931	1127	1004	979	978	1337	1069	1053	1054
ind313	Sexual	C. eos	AS-7	1244	757	1206	843	1200	829	1607	681	1336	821	1194	819	1551	837	1288	879
ind314	Sexual	C. eos	AS-7	1298	860	1233	937	1228	925	1642	830	1388	934	1226	917	1604	997	1313	986
ind315	Sexual	C. eos	AS-7	1010	693	966	791	961	778	1366	631	1090	776	956	768	1324	801	1043	834
ind316	Sexual	C. eos	AS-7	1301	649	1227	720	1223	703	1645	625	1386	732	1217	695	1598	794	1309	785
ind317	Sexual	C. eos	AS-7	1329	813	1272	890	1269	873	1680	770	1422	882	1270	862	1645	933	1352	938
ind318	Sexual	C. eos	AS-7	1456	858	1380	919	1375	908	1780	886	1526	940	1372	899	1732	1020	1450	983
ind319	Sexual	C. eos	AS-7	1025	785	960	871	956	858	1349	790	1088	880	953	846	1297	942	1029	924
ind320	Sexual	C. eos	AS-7	1234	758	1196	835	1188	821	1590	716	1330	828	1180	808	1554	872	1269	881
ind321	Clonal	B-01	AS-7	940	561	847	667	842	653	1375	544	1024	696	840	639	1364	743	949	748
ind322	Clonal	B-01	AS-7	1027	789	903	901	900	888	1466	765	1125	905	896	878	1398	1014	1027	969
ind323	Clonal	B-01	AS-7	1092	710	992	809	989	794	1507	704	1178	814	986	785	1425	901	1096	883
ind324	Clonal	B-01	AS-7	1189	790	1090	895	1086	880	1597	764	1270	925	1083	871	1549	1020	1185	972
ind325	Clonal	B-01	AS-7	1134	601	1041	696	1040	681	1509	591	1214	708	1039	671	1459	778	1131	755
ind326	Clonal	B-01	AS-7	839	671	760	764	759	751	1242	667	912	780	758	741	1161	861	844	838
ind327	Clonal	B-01	AS-7	1137	782	1017	892	1013	872	1553	763	1225	904	1013	864	1491	997	1134	968
ind328	Clonal	B-01	AS-7	1246	546	1144	648	1139	635	1671	553	1336	648	1140	624	1594	739	1242	704
ind329	Clonal	B-01	AS-7	1080	771	1004	882	999	865	1498	736	1168	864	997	858	1425	926	1098	931
ind330	Clonal	B-01	AS-7	1445	1036	1389	1170	1375	1146	1905	941	1552	1135	1371	1139	1838	1153	1487	1204
ind331	Clonal	B-01	AS-7	1337	814	1240	911	1236	896	1756	811	1436	922	1234	887	1681	1017	1340	977
ind332	Clonal	B-01	AS-7	1026	738	944	828	942	815	1432	728	1106	839	937	808	1360	914	1030	890
ind333	Clonal	B-01	AS-7	1107	849	1019	936	1014	921	1466	867	1174	961	1013	911	1393	1058	1097	1002
ind334	Clonal	B-01	AS-7	1249	837	1164	918	1157	900	1713	888	1324	960	1154	888	1578	1066	1251	996
ind335	Clonal	B-01	AS-7	988	711	916	800	913	785	1363	699	1052	811	910	774	1291	888	996	860
ind336	Clonal	B-01	AS-7	1097	799	1023	877	1021	863	1456	805	1154	891	1019	853	1367	972	1095	945
ind337	Clonal	B-01	AS-7	1449	859	1386	941	1384	932	1797	833	1517	948	1376	922	1724	997	1461	1008
ind338	Sexual	C. eos	AS-1	1174	925	1121	996	1119	991	1559	909	1258	1004	1105	981	1487	1059	1191	1058
ind339	Sexual	C. eos	AS-1	1120	722	1063	791	1056	780	1479	716	1204	786	1054	771	1420	847	1136	842
ind340	Sexual	C. eos	AS-1	1061	772	1000	845	995	831	1365	768	1128	847	993	822	1309	888	1069	894
ind341	Sexual	C. eos	AS-1	1122	939	1069	1001	1065	991	1405	939	1189	1002	1062	980	1358	1048	1133	1040
ind342	Sexual	C. eos	AS-1	1325	851	1278	905	1275	895	1619	814	1398	902	1274	885	1585	941	1342	950
ind343	Sexual	C. eos	AS-1	1195	717	1139	782	1136	773	1496	708	1266	784	1134	761	1454	821	1215	830
ind344	Sexual	C. eos	AS-1	976	755	926	817	924	806	1257	741	1042	815	922	795	1215	845	991	860
ind345	Sexual	C. eos	AS-1	936	817	881	864	881	853	1239	801	1004	878	881	848	1194	915	938	911
ind346	Sexual	C. eos	AS-1	1034	827	993	893	989	880	1314	801	1106	886	982	872	1280	917	1061	931
ind347	Sexual	C. eos	AS-1	1187	905	1150	965	1145	955	1465	865	1266	956	1141	948	1451	985	1217	1002
ind348	Sexual	C. eos	AS-1	1136	708	1069	761	1068	749	1447	738	1196	782	1070	737	1385	847	1131	816
ind349	Sexual	C. eos	AS-1	1229	869	1187	931	1184	921	1525	852	1295	925	1184	911	1474	966	1247	979
ind350	Clonal	B-01	AS-1	910	758	785	907	783	878	1590	761	1020	950	783	856	1411	1120	933	1048
ind351	Clonal	B-01	AS-1	1237	820	1149	931	1129	902	1707	762	1346	932	1119	872	1619	986	1262	1001
ind352	Clonal	B-01	AS-1	1022	756	951	861	941	841	1442	725	1110	868	938	829	1376	948	1044	933
ind353	Clonal	B-01	AS-1	949	756	834	861	831	831	1479	701	1058	896	829	818	1397	968	963	956
ind354	Clonal	B-01	AS-1	1159	643	1060	751	1058	736	1582	634	1229	782	1052	722	1510	870	1154	846
ind355	Clonal	B-01	AS-1	1206	754	1106	857	1107	826	1716	703	1314	896	1106	812	1602	974	1216	955
ind356	Clonal	B-01	AS-1	1308	717	1210	806	1208	788	1725	689	1399	828	1203	773	1648	888	1308	873
ind357	Clonal	B-01	AS-1	1157	669	1040	786	1037	769	1669	655	1254	806	1030	755	1563	890	1159	877
ind358	Clonal	B-01	AS-1	1339	746	1255	827	1251	810	1722	765	1418	859	1246	794	1650	943	1341	906
ind359	Clonal	B-01	AS-1	1090	669	1012	765	1004	750	1493	618	1176	783	996	739	1433	839	1111	840
ind360	Clonal	B-01	AS-1	1365	779	1267	881	1261	859	1755	744	1452	883	1260	844	1693	942	1368	939
ind361	Clonal	B-01	AS-1	1131	656	1047	741	1046	728	1507	631	1208	758	1043	714	1447	817	1134	815
ind362	Clonal	B-01	AS-1	1292	746	1209	842	1200	826	1769	717	1389	856	1194	808	1673	911	1308	911
ind363	Clonal	B-01	AS-1	1190	776	1091	888	1087	873	1645	751	1292	896	1082	861	1577	971	1199	965
ind364	Clonal	B-01	AS-1	1230	821	1141	902	1139	887	1617	812	1300	930	1136	878	1541	1001	1223	978
ind365	Clonal	B-01	AS-1	1265	764	1182	837	1180	821	1637	777	1337	872	1179	811	1562	946	1262	915
ind366	Clonal	B-01	AS-1	1465	801	1396	879	1391	862	1832	805	1544	899	1389	846	1757	981	1471	950
ind367	Clonal	B-01	AS-1	967	796	903	883	901	871	1304	766	1042	872	897	860	1254	911	988	931
ind368	Clonal	B-01	AS-1	649	719	580	790	579	775	1035	706	730	812	575	764	963	867	666	859
ind369	Clonal	A-18	SF-12	1213	941	1090	1101	1080	1066	1898	938	1340	1127	1070	1033	1748	1270	1240	1219
ind370	Clonal	A-18	SF-12	1263	998	1126	1203	1112	1175	2097	949	1422	1174	1104	1147	1908	1296	1305	1301
ind371	Clonal	A-18	SF-12	1124	741	993	892	990	867	1782	801	1233	932	981	842	1621	1103	1121	1020
ind372	Clonal	A-18	SF-12	1260	928	1138	1065	1135	1047	1894	966	1377	1090	1127	1022	1759	1225	1250	1155
ind373	Clonal	A-18	SF-12	1093	1023	962	1176	953	1150	1790	1013	1224	1184	950	1127	1655	1299	1113	1280
ind374	Clonal	A-18	SF-12	1140	989	1029	1133	1022	1109	1857	1014	1277	1173	1014	1091	1717	1313	1166	1259
ind375	Clonal	A-18	SF-12	1385	971	1267	1127	1251	1092	2039	931	1520	1132	1246	1071	1922	1214	1405	1232
ind376	Clonal	A-18	SF-12	1183	726	1075	854	1070	831	1806	735	1308	873	1063	808	1684	1001	1200	963
ind377	Clonal	A-18	SF-12	1115	921	1013	1051	1004	1023	1729	925	1246	1056	998	1006	1617	1161	1140	1147
ind378	Clonal	A-18	SF-12	1361	471	1214	605	1207	582	2052	497	1478	634	1204	565	1874	785	1357	722
ind379	Clonal	A-18	SF-12	1172	512	1021	646	1014	622	1884	557	1292	676	1009	600	1696	849	1168	771
ind380	Clonal	A-18	SF-12	1015	403	906	508	898	487	1510	403	1115	518	897	476	1413	631	1014	585
ind381	Clonal	A-18	SF-12	947	382	805	518	800	487	1531	381	1055	511	796	470	1423	618	950	614
ind382	Clonal	A-18	SF-12	1034	400	872	551	860	524	1684	412	1180	570	852	509	1577	704	1031	651
ind383	Clonal	A-18	SF-12	1084	445	928	612	919	588	1807	396	1242	608	910	573	1684	712	1114	721
ind384	Clonal	A-18	SF-12	1267	441	1088	595	1077	560	1941	469	1414	614	1062	537	1796	762	1270	695
ind385	Clonal	A-18	SF-12	1195	331	1055	459	1050	434	1756	335	1320	456	1045	416	1665	575	1205	545
ind386	Clonal	A-18	SF-12	1394	598	1220	752	1214	725	2038	604	1525	769	1208	701	1929	894	1387	861
ind387	Clonal	A-18	SF-12	1089	462	944	629	933	601	1774	402	1221	626	929	577	1657	734	1102	742
ind388	Clonal	A-18	SF-12	1288	601	1135	738	1127	709	1917	597	1420	749	1122	691	1809	880	1290	842
ind389	Clonal	A-18	SF-12	1329	638	1194	757	1193	734	1902	664	1436	782	1191	713	1786	904	1320	855
ind390	Clonal	A-18	SF-12	1327	427	1129	582	1123	548	2064	440	1472	608	1114	524	1924	771	1314	704
ind391	Clonal	A-18	SF-12	1196	618	1047	772	1038	745	1888	580	1332	773	1035	725	1754	887	1206	881
ind392	Clonal	A-18	SF-12	1322	465	1138	566	1138	539	1898	586	1403	628	1139	522	1747	826	1260	699
ind393	Clonal	A-18	SF-12	1550	500	1424	634	1416	614	2115	476	1672	626	1414	598	2026	727	1564	715
ind394	Clonal	A-18	SF-12	1110	571	931	709	926	677	1766	613	1248	734	925	653	1638	892	1100	824
ind395	Clonal	A-18	SF-12	1654	540	1539	640	1536	620	2162	501	1762	652	1536	605	2081	716	1666	723
ind396	Clonal	A-18	SF-12	1458	755	1367	845	1362	831	1874	729	1538	854	1360	819	1823	920	1466	918
ind397	Clonal	A-18	SF-12	1473	615	1364	744	1355	724	2008	578	1584	747	1351	710	1943	829	1482	826
ind398	Clonal	A-18	SF-12	1416	586	1352	694	1345	680	1908	518	1510	685	1342	669	1825	738	1447	769
ind399	Clonal	A-18	SF-12	1471	561	1365	671	1360	650	2030	544	1564	694	1357	633	1911	795	1479	772
ind400	Sexual	C. eos	SF-12	1166	848	1062	984	1050	962	1887	865	1334	1008	1036	938	1725	1122	1201	1084
ind401	Sexual	C. eos	SF-12	789	669	710	790	698	762	1500	670	940	818	692	737	1318	964	835	903
ind402	Sexual	C. eos	SF-12	1338	520	1236	658	1218	628	1965	526	1484	682	1206	565	1841	783	1368	765
ind403	Sexual	C. eos	SF-12	956	957	834	1096	830	1070	1616	987	1088	1111	822	1051	1462	1211	971	1192
ind404	Sexual	C. eos	SF-12	997	751	904	851	895	832	1552	802	1108	893	889	811	1429	1011	1014	958
ind405	Sexual	C. eos	SF-12	1310	881	1209	992	1201	976	1880	914	1431	1010	1192	956	1771	1132	1318	1090
ind406	Sexual	C. eos	SF-12	1119	827	1029	954	1020	933	1727	838	1240	963	1012	914	1612	1047	1144	1042
ind407	Sexual	C. eos	SF-12	999	1279	897	1420	884	1392	1636	1278	1128	1441	874	1365	1481	1541	1015	1523
ind408	Sexual	C. eos	SF-12	1167	723	1077	811	1068	796	1647	757	1268	828	1064	786	1532	921	1179	884
ind409	Sexual	C. eos	SF-12	1221	687	1163	754	1157	738	1681	709	1326	775	1151	726	1577	871	1247	821
ind410	Sexual	C. eos	SF-12	1566	978	1489	1063	1478	1043	2107	963	1687	1080	1476	1032	1991	1164	1590	1134
ind411	Sexual	C. eos	SF-12	1365	1086	1299	1176	1290	1166	1827	1083	1468	1176	1286	1151	1757	1246	1389	1233
ind412	Sexual	C. eos	SF-12	1666	995	1566	1095	1557	1083	2195	979	1800	1097	1551	1071	2110	1178	1692	1163
ind413	Sexual	C. eos	SF-12	1417	775	1338	873	1332	853	1904	749	1536	880	1330	840	1812	937	1445	945
ind414	Sexual	C. eos	SF-12	1437	1091	1344	1186	1336	1169	1968	1103	1570	1206	1330	1157	1868	1301	1454	1264
ind415	Sexual	C. eos	SF-12	1246	893	1161	994	1152	978	1708	896	1355	992	1146	966	1631	1087	1259	1056
ind416	Sexual	C. eos	SF-12	1291	936	1213	1038	1200	1022	1755	903	1418	1029	1199	1008	1682	1101	1317	1091
ind417	Sexual	C. eos	SF-12	1234	936	1141	1037	1132	1021	1734	895	1358	1041	1125	1008	1646	1109	1256	1107
ind418	Sexual	C. eos	SF-12	1413	733	1346	836	1335	816	1907	689	1532	819	1329	800	1818	873	1446	891
ind419	Sexual	C. eos	SF-12	1437	645	1346	726	1341	705	1888	664	1540	742	1341	690	1793	821	1445	799
ind420	Sexual	C. eos	SF-12	1042	667	968	767	958	750	1535	619	1160	772	957	734	1445	834	1069	833
ind421	Sexual	C. eos	SF-12	1098	823	1015	914	1005	895	1583	795	1218	906	1002	885	1491	977	1129	971
ind422	Sexual	C. eos	RI-2	1038	710	929	819	924	800	1634	764	1147	855	921	786	1491	1016	1038	931
ind423	Sexual	C. eos	RI-2	1375	813	1212	959	1211	939	2074	831	1502	994	1211	925	1912	1167	1373	1076
ind424	Sexual	C. eos	RI-2	1106	1009	1031	1113	1026	1096	1650	1016	1230	1124	1021	1078	1549	1227	1153	1194
ind425	Sexual	C. eos	RI-2	1413	1022	1293	1163	1290	1138	2017	1009	1546	1168	1291	1115	1898	1269	1438	1261
ind426	Sexual	C. eos	RI-2	1100	817	993	942	983	914	1753	785	1240	970	971	871	1613	1079	1135	1048
ind427	Sexual	C. eos	RI-2	1111	1021	1011	1133	1004	1109	1682	1038	1234	1158	1000	1087	1563	1249	1127	1220
ind428	Sexual	C. eos	RI-2	931	1008	845	1092	843	1070	1459	1041	1040	1121	840	1051	1335	1209	961	1191
ind429	Sexual	C. eos	RI-2	908	1083	782	1239	769	1210	1696	1071	1086	1231	757	1185	1520	1372	945	1341
ind430	Sexual	C. eos	RI-2	900	948	796	1031	796	1004	1569	1067	1042	1117	795	975	1411	1269	915	1158
ind431	Sexual	C. eos	RI-2	1265	1099	1172	1230	1163	1210	1883	1064	1408	1236	1157	1189	1799	1335	1302	1329
ind432	Sexual	C. eos	RI-2	1182	810	1080	955	1070	936	1937	793	1356	969	1053	904	1780	1091	1241	1058
ind433	Sexual	C. eos	RI-2	1152	1031	1062	1168	1051	1147	1771	989	1292	1177	1046	1124	1673	1256	1193	1266
ind434	Sexual	C. eos	RI-2	1413	892	1291	1036	1283	1005	2055	877	1556	1054	1271	951	1977	1143	1445	1145
ind435	Sexual	C. eos	RI-2	1181	723	1083	849	1078	822	1853	724	1324	880	1075	799	1702	988	1221	977
ind436	Sexual	C. eos	RI-2	1333	728	1236	830	1233	814	1876	761	1437	846	1235	798	1761	981	1336	924
ind437	Sexual	C. eos	RI-2	1361	954	1284	1070	1277	1055	2028	920	1528	1064	1274	1027	1912	1166	1419	1158
ind438	Clonal	A-11	RI-2	1435	1104	1284	1242	1282	1221	2201	1145	1569	1306	1280	1202	2000	1516	1434	1391
ind439	Clonal	A-11	RI-2	1110	1004	975	1153	970	1137	1785	1027	1224	1184	958	1116	1627	1321	1111	1261
ind440	Clonal	A-11	RI-2	1196	1112	1057	1265	1054	1240	1907	1066	1319	1294	1049	1219	1759	1413	1213	1376
ind441	Clonal	A-11	RI-2	1367	1024	1231	1202	1225	1181	2060	952	1491	1201	1217	1158	1907	1314	1376	1301
ind442	Clonal	A-11	RI-2	1412	940	1236	1088	1236	1063	2123	981	1552	1146	1234	1038	1971	1334	1410	1231
ind443	Clonal	A-11	RI-2	1160	1004	1056	1118	1050	1099	1718	993	1278	1127	1045	1082	1603	1213	1186	1206
ind444	Clonal	A-11	RI-2	1378	965	1201	1099	1200	1067	2082	1025	1496	1166	1200	1037	1899	1337	1355	1232
ind445	Clonal	A-11	RI-2	918	905	826	1017	822	999	1476	918	1021	1034	821	983	1336	1149	934	1109
ind446	Clonal	A-11	RI-2	1009	1099	904	1203	902	1183	1504	1116	1095	1233	900	1166	1391	1342	1006	1297
ind447	Clonal	A-11	RI-2	1061	1051	972	1146	967	1128	1548	1061	1165	1163	964	1112	1444	1246	1069	1223
ind448	Clonal	A-11	RI-2	1254	944	1130	1055	1123	1033	1870	955	1374	1103	1116	1014	1741	1237	1265	1169
ind449	Clonal	A-11	RI-2	1172	776	1035	898	1032	877	1769	817	1275	931	1027	854	1619	1070	1166	997
ind450	Clonal	A-11	RI-2	811	724	652	868	649	846	1515	729	959	892	642	819	1387	1040	821	982
ind451	Clonal	A-11	RI-2	648	839	447	947	448	923	1295	908	748	1017	447	903	1181	1169	611	1086
ind452	Clonal	A-11	RI-2	1146	848	975	1023	973	987	1923	904	1274	1059	972	963	1711	1258	1132	1141
ind453	Clonal	A-11	RI-2	1255	763	1130	898	1125	874	1846	765	1364	915	1125	857	1710	1040	1259	990
ind454	Clonal	A-11	RI-2	1403	1012	1282	1150	1276	1128	2042	996	1530	1159	1277	1111	1901	1277	1428	1247
ind455	Sexual	C. eos	PN-1	1604	837	1503	935	1497	920	2087	844	1715	950	1494	908	2013	1039	1615	1010
ind456	Sexual	C. eos	PN-1	1542	529	1443	616	1439	592	1979	574	1632	636	1440	583	1905	738	1534	688
ind457	Sexual	C. eos	PN-1	1658	542	1547	626	1540	609	2116	618	1737	669	1538	594	2010	776	1627	709
ind458	Sexual	C. eos	PN-1	1653	898	1546	1011	1536	991	2153	908	1763	1004	1528	977	2051	1105	1654	1069
ind459	Sexual	C. eos	PN-1	1331	787	1226	904	1220	885	1872	792	1446	914	1211	874	1755	995	1342	979
ind460	Sexual	C. eos	PN-1	1440	775	1351	873	1344	855	1939	754	1551	878	1337	840	1839	958	1458	945
ind461	Sexual	C. eos	PN-1	1495	638	1409	722	1404	703	2008	642	1606	750	1405	693	1896	835	1501	806
ind462	Sexual	C. eos	PN-1	1638	772	1538	885	1533	871	2145	777	1744	876	1527	861	2039	964	1640	948
ind463	Sexual	C. eos	PN-1	1642	847	1541	938	1536	920	2115	848	1742	950	1536	911	2016	1023	1639	1010
ind464	Sexual	C. eos	PN-1	1630	823	1526	918	1518	903	2133	862	1732	942	1514	892	2024	1050	1621	996
ind465	Sexual	C. eos	PN-1	1561	855	1460	948	1456	928	2044	885	1665	964	1458	914	1940	1068	1560	1014
ind466	Sexual	C. eos	PN-1	1797	874	1695	983	1685	965	2309	904	1894	998	1682	948	2197	1100	1794	1056
ind467	Sexual	C. eos	PN-1	1481	1006	1387	1064	1386	1048	1906	1023	1578	1096	1382	1037	1824	1180	1483	1142
ind468	Sexual	C. eos	PN-1	1743	887	1652	974	1645	957	2164	884	1833	983	1640	941	2088	1056	1742	1037
ind469	Sexual	C. eos	PN-1	1543	909	1452	991	1443	969	2014	920	1648	1002	1443	956	1925	1079	1550	1053
ind470	Sexual	C. eos	PN-1	1601	832	1499	937	1489	921	2130	876	1718	946	1485	908	2006	1066	1601	1005
ind471	Sexual	C. eos	PN-1	1733	719	1653	806	1643	793	2206	688	1844	800	1634	779	2131	874	1753	862
ind472	Sexual	C. eos	PN-1	1715	897	1629	978	1627	964	2163	911	1813	987	1625	946	2071	1057	1724	1041
ind473	Sexual	C. eos	PN-1	1403	657	1283	779	1277	765	1938	670	1502	776	1274	753	1803	859	1398	846
ind474	Sexual	C. eos	PN-1	1387	500	1292	613	1285	594	1968	504	1526	612	1281	575	1863	723	1412	687
ind475	Sexual	C. eos	PN-1	1674	504	1556	613	1553	596	2255	505	1794	623	1551	579	2146	731	1675	704
ind476	Sexual	C. eos	PN-1	1501	623	1391	745	1394	726	2061	584	1630	716	1394	712	1966	798	1514	811
ind477	Sexual	C. eos	PN-1	1709	705	1602	806	1590	780	2288	715	1842	829	1582	761	2163	929	1721	901
ind478	Clonal	B-01	NO-9	1348	741	1225	896	1210	865	1962	728	1466	908	1205	843	1855	1029	1358	983
ind479	Clonal	B-01	NO-9	1067	614	973	760	961	734	1635	548	1178	740	952	707	1545	813	1096	825
ind480	Clonal	B-01	NO-9	1336	712	1239	806	1235	787	1779	730	1420	826	1237	770	1691	918	1329	884
ind481	Clonal	B-01	NO-9	1058	680	968	812	957	786	1591	635	1175	823	958	771	1533	867	1092	890
ind482	Clonal	B-01	NO-9	1298	768	1195	908	1192	879	1900	688	1433	926	1193	859	1812	1001	1336	996
ind483	Clonal	B-01	NO-9	1069	739	981	871	972	848	1588	707	1178	869	970	832	1504	941	1098	942
ind484	Clonal	B-01	NO-9	1095	675	998	796	987	769	1647	630	1206	821	983	751	1559	907	1118	893
ind485	Clonal	B-01	NO-9	1109	723	1033	839	1029	817	1597	710	1214	842	1027	803	1521	914	1136	908
ind486	Clonal	B-01	NO-9	1104	712	997	833	991	799	1737	677	1244	862	983	767	1630	970	1122	933
ind487	Clonal	B-01	NO-9	1329	784	1247	897	1240	877	1804	745	1422	892	1239	861	1717	961	1348	967
ind488	Clonal	B-01	NO-9	1187	658	1091	760	1087	745	1628	626	1278	762	1086	731	1559	815	1196	831
ind489	Clonal	B-01	NO-9	1714	831	1571	977	1562	947	2391	815	1828	1014	1562	925	2237	1151	1707	1086
ind490	Clonal	B-01	NO-9	1214	671	1069	835	1057	811	1835	667	1332	854	1059	790	1739	990	1210	936
ind491	Clonal	B-01	NO-9	1502	939	1408	1076	1397	1059	2094	889	1626	1084	1392	1040	2001	1176	1528	1159
ind492	Clonal	B-01	NO-9	1543	892	1430	1016	1422	995	2054	891	1652	1030	1418	976	1984	1123	1549	1094
ind493	Clonal	B-01	NO-9	1240	710	1136	823	1133	809	1869	717	1354	878	1130	798	1732	1013	1249	955
ind494	Clonal	B-01	NO-9	1313	701	1203	819	1200	798	1933	745	1426	892	1202	778	1821	1050	1311	945
ind495	Clonal	B-01	NO-9	1338	651	1226	810	1219	781	1943	581	1467	820	1209	763	1860	924	1364	908
ind496	Clonal	B-01	NO-9	1599	886	1492	1048	1478	1018	2233	842	1740	1041	1476	996	2134	1135	1637	1137
ind497	Clonal	B-01	NO-9	1288	904	1192	1034	1188	1017	1854	868	1416	1048	1182	995	1788	1139	1319	1124
ind498	Clonal	B-01	NO-9	1518	896	1413	1038	1402	1014	2048	872	1626	1044	1401	992	1964	1130	1535	1121
ind499	Clonal	B-01	NO-9	1266	734	1178	852	1169	831	1761	684	1372	856	1164	815	1701	919	1287	921
ind500	Clonal	B-01	NO-9	1329	685	1241	806	1235	790	1871	684	1434	829	1235	772	1781	941	1343	893
ind501	Clonal	B-01	NO-9	1481	790	1367	909	1362	894	2069	799	1590	938	1361	880	1940	1053	1489	1000
ind502	Clonal	B-01	NO-9	1331	716	1211	844	1205	822	1930	755	1449	891	1201	800	1825	1026	1331	958
ind503	Clonal	B-01	NO-9	1458	778	1329	930	1328	899	2156	783	1596	968	1330	873	2026	1111	1482	1037
ind504	Clonal	B-01	NO-9	1162	626	1031	755	1029	728	1760	632	1272	794	1032	708	1668	903	1154	859
ind505	Clonal	B-01	NO-9	1365	652	1250	771	1244	751	1907	655	1476	798	1243	736	1814	903	1363	857
ind506	Clonal	B-01	NO-9	1330	495	1172	647	1168	623	2022	513	1437	678	1164	592	1856	837	1314	756
ind507	Sexual	C. eos	SF-10	1340	621	1267	753	1259	726	1909	576	1483	738	1253	711	1819	795	1405	833
ind508	Sexual	C. eos	SF-10	756	459	687	576	673	546	1352	447	890	586	667	523	1261	712	816	680
ind509	Sexual	C. eos	SF-10	914	450	823	572	809	549	1493	474	1044	581	803	536	1391	705	942	669
ind510	Sexual	C. eos	SF-10	598	596	517	725	504	697	1170	586	724	723	495	688	1059	796	635	809
ind511	Sexual	C. eos	SF-10	1020	545	943	672	933	653	1594	463	1159	664	922	642	1525	705	1082	758
ind512	Sexual	C. eos	SF-10	1019	611	930	734	916	712	1711	572	1186	747	906	700	1577	841	1068	835
ind513	Sexual	C. eos	SF-10	878	647	778	769	774	744	1534	631	1028	787	767	728	1415	904	920	877
ind514	Sexual	C. eos	SF-10	1036	761	934	897	923	874	1654	702	1178	891	915	859	1583	981	1075	985
ind515	Sexual	C. eos	SF-10	1012	733	910	879	896	860	1673	713	1178	901	886	845	1602	989	1075	991
ind516	Sexual	C. eos	SF-10	1144	665	1060	777	1053	758	1725	648	1295	804	1043	739	1658	897	1188	876
ind517	Sexual	C. eos	SF-10	1112	535	1047	653	1036	637	1676	512	1240	663	1029	618	1577	739	1167	743
ind518	Sexual	C. eos	SF-10	1049	636	950	768	945	751	1668	618	1170	771	943	733	1560	883	1074	864
ind519	Sexual	C. eos	SF-10	920	543	853	666	847	648	1539	478	1040	676	843	635	1415	774	980	771
ind520	Sexual	C. eos	SF-10	1276	758	1180	890	1171	862	1872	713	1397	889	1163	824	1770	969	1313	993
ind521	Sexual	C. eos	SF-10	935	751	864	859	857	843	1420	711	1050	855	851	830	1347	896	973	931
ind522	Sexual	C. eos	SF-10	859	789	771	898	767	874	1450	768	1002	910	766	860	1378	1018	915	1000
ind523	Sexual	C. eos	SF-10	1059	724	969	850	959	831	1690	669	1202	854	956	821	1583	940	1113	950
ind524	Sexual	C. eos	SF-10	868	660	781	793	778	777	1556	624	1016	793	773	757	1426	862	927	892
ind525	Sexual	C. eos	SF-10	1260	650	1162	772	1160	755	1889	645	1378	811	1159	738	1776	925	1284	879
ind526	Sexual	C. eos	SF-10	1374	704	1263	826	1258	806	2031	678	1531	843	1251	787	1940	962	1421	946
ind527	Sexual	C. eos	SF-10	1061	717	984	831	975	814	1629	699	1176	839	973	805	1529	916	1099	921
ind528	Sexual	C. eos	SF-10	1431	752	1344	864	1341	845	1986	722	1551	876	1337	829	1910	978	1466	964
ind529	Sexual	C. eos	SF-10	1129	728	1034	864	1023	846	1749	695	1278	865	1017	823	1677	963	1188	971
ind530	Sexual	C. eos	SF-10	892	738	822	830	809	806	1411	725	1018	844	802	797	1314	938	934	922
ind531	Sexual	C. eos	SF-10	1379	826	1306	926	1301	905	2024	729	1536	938	1295	886	1916	1032	1445	1036
ind532	Sexual	C. eos	SF-10	1099	624	1025	735	1019	715	1660	597	1222	745	1013	697	1561	827	1135	826
ind533	Sexual	C. eos	SF-10	1075	626	1003	716	1002	703	1555	597	1174	717	1005	690	1460	778	1098	795
ind534	Sexual	C. eos	SF-10	1380	584	1295	713	1286	690	2002	538	1522	701	1281	669	1895	777	1429	801
ind535	Sexual	C. eos	SF-10	1299	825	1205	943	1192	917	1910	787	1428	954	1190	905	1828	1061	1336	1038
ind536	Sexual	C. eos	SF-10	1166	747	1071	880	1059	859	1878	673	1316	874	1047	844	1723	967	1215	973
ind537	Sexual	C. eos	SF-14	970	1019	894	1137	886	1123	1516	994	1099	1134	877	1106	1418	1226	1008	1214
ind538	Sexual	C. eos	SF-14	1270	1059	1165	1191	1156	1164	1847	1077	1380	1206	1149	1132	1725	1322	1293	1294
ind539	Sexual	C. eos	SF-14	441	1129	371	1241	357	1215	963	1091	564	1238	346	1198	888	1298	497	1312
ind540	Sexual	C. eos	SF-14	552	1234	492	1334	479	1317	1037	1177	670	1327	473	1304	975	1388	601	1401
ind541	Sexual	C. eos	SF-14	384	1160	300	1256	291	1230	864	1143	502	1276	284	1217	810	1346	412	1344
ind542	Sexual	C. eos	SF-14	364	1362	290	1462	278	1440	866	1299	493	1444	266	1429	790	1487	405	1522
ind543	Sexual	C. eos	SF-14	565	1296	492	1393	484	1373	1075	1291	681	1402	468	1338	967	1488	593	1472
ind544	Sexual	C. eos	SF-14	245	1203	183	1283	178	1269	721	1181	352	1292	166	1245	631	1366	285	1364
ind545	Sexual	C. eos	SF-14	476	1155	416	1239	409	1220	934	1140	580	1244	401	1197	845	1301	509	1308
ind546	Sexual	C. eos	SF-14	342	1416	266	1506	256	1486	804	1394	442	1519	253	1472	727	1582	370	1575
ind547	Sexual	C. eos	SF-14	495	1268	427	1361	416	1342	996	1244	612	1371	410	1325	903	1438	538	1440
ind548	Sexual	C. eos	SF-14	583	1176	498	1277	491	1264	1032	1154	689	1270	486	1249	953	1332	607	1334
ind549	Sexual	C. eos	SF-14	637	1256	577	1353	566	1334	1104	1210	757	1334	552	1314	1018	1370	684	1407
ind550	Clonal	A-06	SF-14	869	816	758	946	754	930	1385	814	961	949	749	910	1292	1042	871	1029
ind551	Clonal	A-06	SF-14	916	943	804	1098	798	1074	1491	940	1014	1106	796	1058	1367	1211	915	1182
ind552	Clonal	A-06	SF-14	1388	1166	1239	1326	1227	1301	2014	1145	1506	1335	1224	1278	1900	1452	1390	1423
ind553	Clonal	A-06	SF-14	1121	918	993	1116	986	1089	1798	883	1255	1092	983	1068	1647	1204	1145	1197
ind554	Clonal	A-06	SF-14	1039	1103	915	1260	911	1223	1737	1091	1164	1271	907	1190	1552	1402	1056	1371
ind555	Clonal	A-06	SF-14	423	1094	325	1243	309	1220	1051	1073	548	1250	297	1198	929	1342	456	1323
ind556	Clonal	A-06	SF-14	322	1290	214	1401	208	1386	888	1285	442	1414	196	1367	802	1493	346	1489
ind557	Clonal	A-06	SF-14	261	1171	172	1315	157	1293	886	1077	414	1299	132	1268	805	1351	322	1389
ind558	Clonal	A-06	SF-14	361	1031	245	1159	236	1135	974	1042	482	1195	222	1122	897	1285	385	1265
ind559	Clonal	A-06	SF-14	436	1253	311	1384	300	1361	954	1227	550	1384	293	1349	872	1459	454	1467
ind560	Clonal	A-06	SF-14	313	1166	244	1293	237	1282	873	1103	438	1285	224	1259	798	1356	362	1365
ind561	Clonal	A-06	SF-14	242	1209	141	1328	129	1303	814	1168	378	1345	109	1282	747	1377	295	1423
ind562	Clonal	A-06	SF-14	421	1089	334	1199	322	1182	891	1062	540	1192	311	1165	877	1215	460	1260
ind563	Clonal	A-06	SF-14	923	1090	771	1237	761	1212	1573	1057	1062	1248	754	1199	1423	1365	944	1340
ind564	Clonal	A-06	SF-14	457	1052	355	1171	345	1154	1055	998	596	1162	335	1139	943	1236	492	1245
ind565	Clonal	A-06	SF-14	986	1123	909	1263	900	1245	1530	1068	1112	1242	888	1221	1473	1294	1035	1332
ind566	Clonal	A-06	SF-14	603	734	503	865	499	844	1125	780	690	898	487	822	1012	1025	615	966
ind567	Clonal	A-06	SF-14	719	1204	618	1331	615	1314	1266	1183	838	1345	606	1299	1198	1408	761	1419
ind568	Clonal	A-06	SF-14	930	1200	851	1295	847	1282	1387	1182	1014	1296	837	1270	1302	1350	948	1358
ind569	Clonal	A-06	SF-14	884	1032	780	1151	774	1135	1377	1009	1002	1142	768	1125	1309	1217	911	1215
ind570	Clonal	A-06	SF-14	859	1000	732	1139	724	1116	1503	1045	966	1185	717	1088	1341	1328	870	1250
ind571	Clonal	A-06	SF-14	682	1226	562	1351	555	1333	1227	1214	783	1359	548	1319	1111	1457	694	1434
ind572	Clonal	A-06	SF-14	768	1088	679	1196	671	1175	1293	1039	885	1195	662	1161	1211	1263	805	1266
ind573	Clonal	A-06	SF-14	727	1046	606	1225	591	1200	1353	976	864	1193	574	1186	1237	1287	766	1295
ind574	Clonal	A-06	SF-14	800	1250	688	1380	676	1357	1352	1266	912	1387	665	1337	1248	1480	819	1450
ind575	Clonal	A-06	SF-14	883	1150	725	1327	711	1298	1507	1172	996	1326	697	1282	1380	1444	881	1412
ind576	Clonal	A-06	SF-14	987	1017	892	1132	887	1116	1516	1034	1074	1157	877	1096	1403	1260	996	1225
ind577	Clonal	A-06	SF-14	1140	1103	1023	1234	1013	1210	1680	1085	1242	1248	1001	1188	1568	1352	1156	1319
ind578	Clonal	A-06	SF-14	896	1140	790	1288	780	1265	1502	1098	1018	1277	771	1239	1382	1376	928	1374
ind579	Clonal	A-06	SF-14	617	1166	478	1295	470	1277	1178	1174	740	1320	454	1258	1061	1415	634	1387
ind580	Clonal	A-06	SF-14	1017	954	918	1082	907	1063	1544	941	1117	1089	899	1037	1436	1179	1039	1167
ind581	Clonal	A-06	SF-14	599	1130	474	1290	465	1267	1234	1074	734	1293	453	1245	1099	1398	624	1383
ind582	Clonal	A-06	SF-14	432	981	303	1127	293	1102	1036	989	550	1140	279	1081	898	1254	449	1210
ind583	Clonal	A-06	SF-14	715	1012	618	1162	608	1132	1271	964	820	1155	600	1108	1155	1252	747	1242
ind584	Clonal	A-06	SF-14	979	1129	889	1235	880	1213	1510	1102	1083	1260	870	1187	1398	1349	1008	1335
ind585	Clonal	B-01	NO-7	755	893	660	1020	658	1009	1386	878	884	1054	653	993	1268	1177	804	1141
ind586	Clonal	B-01	NO-7	812	1123	696	1236	696	1224	1340	1133	909	1268	697	1206	1242	1370	804	1336
ind587	Clonal	B-01	NO-7	792	981	665	1133	655	1110	1413	925	914	1146	651	1086	1276	1247	800	1232
ind588	Clonal	B-01	NO-7	1107	1106	962	1313	958	1289	1913	1032	1265	1317	926	1238	1762	1449	1132	1431
ind589	Clonal	B-01	NO-7	895	908	794	1074	791	1056	1558	847	1040	1060	767	1009	1425	1173	928	1159
ind590	Clonal	B-01	NO-7	1011	938	834	1165	829	1146	1932	851	1172	1146	791	1099	1666	1282	1016	1272
ind591	Clonal	B-01	NO-7	1324	992	1180	1191	1176	1176	2130	967	1476	1190	1141	1093	1970	1355	1329	1303
ind592	Clonal	B-01	NO-7	917	1092	752	1293	746	1267	1924	1055	1108	1327	720	1229	1596	1528	946	1427
ind593	Clonal	B-01	NO-7	1532	1016	1333	1269	1328	1242	2436	959	1662	1279	1304	1141	2198	1451	1519	1409
ind594	Clonal	B-01	NO-7	1074	811	929	1010	925	988	1841	763	1198	1027	886	912	1589	1166	1079	1124
ind595	Clonal	B-01	NO-7	1536	1025	1375	1198	1370	1183	2240	1045	1646	1223	1359	1117	2039	1383	1507	1314
ind596	Clonal	B-01	NO-7	991	1126	861	1268	857	1255	1556	1100	1107	1271	857	1229	1461	1370	993	1355
ind597	Clonal	B-01	NO-7	1275	1179	1128	1329	1125	1310	1932	1196	1378	1365	1130	1278	1770	1516	1261	1446
ind598	Clonal	B-01	NO-4	1306	535	1186	685	1182	653	2016	548	1437	705	1187	629	1828	852	1319	791
ind599	Clonal	B-01	NO-4	1385	687	1289	813	1282	795	1951	638	1516	810	1277	772	1857	881	1422	890
ind600	Clonal	B-01	NO-4	1377	688	1270	822	1259	797	1971	672	1498	830	1250	780	1841	932	1393	911
ind601	Clonal	B-01	NO-4	1145	577	1012	706	1004	678	1766	620	1248	756	1002	661	1636	899	1135	819
ind602	Clonal	B-01	NO-4	1386	636	1262	795	1244	757	2000	625	1518	784	1244	720	1895	892	1404	875
ind603	Clonal	B-01	NO-4	1338	558	1217	703	1208	671	1975	591	1456	728	1201	644	1832	867	1342	798
ind604	Clonal	B-01	NO-4	1154	528	1018	698	1000	673	1899	519	1308	710	987	651	1735	862	1166	798
ind605	Clonal	B-01	NO-4	1630	808	1494	932	1486	903	2188	831	1731	959	1485	880	2061	1095	1616	1020
ind606	Clonal	B-01	NO-4	1435	700	1325	835	1310	808	1990	669	1550	853	1304	788	1907	953	1451	929
ind607	Clonal	B-01	NO-4	1230	587	1087	747	1078	721	1943	580	1361	770	1070	693	1791	901	1235	863
ind608	Clonal	B-01	NO-4	1362	764	1267	921	1248	894	1924	682	1498	886	1245	867	1859	960	1398	988
ind609	Clonal	B-01	NO-4	1617	553	1509	730	1483	698	2316	494	1761	710	1477	674	2187	794	1660	801
ind610	Clonal	B-01	NO-4	1515	826	1403	950	1385	914	2076	795	1636	969	1381	895	1990	1071	1526	1039
ind611	Clonal	B-01	NO-4	1244	506	1127	660	1110	636	1882	437	1378	660	1102	604	1773	760	1264	759
ind612	Clonal	B-01	NO-4	1442	763	1320	920	1308	886	2092	745	1583	914	1302	870	1976	1013	1459	998
ind613	Clonal	B-01	NO-4	1448	354	1321	509	1308	478	2115	303	1584	516	1300	452	1987	616	1465	608
ind614	Sexual	C. eos	AS-5	1496	881	1415	981	1409	966	1981	854	1604	991	1407	957	1910	1068	1520	1041
ind615	Sexual	C. eos	AS-5	1348	792	1258	874	1255	861	1816	761	1474	871	1254	853	1746	958	1368	922
ind616	Sexual	C. eos	AS-5	1282	732	1216	818	1215	809	1682	714	1391	820	1213	802	1646	882	1304	868
ind617	Sexual	C. eos	AS-5	1573	732	1491	834	1480	822	2035	680	1692	824	1474	810	1975	866	1604	881
ind618	Sexual	C. eos	AS-5	1412	784	1338	866	1337	855	1848	793	1515	878	1336	844	1758	947	1441	939
ind619	Sexual	C. eos	AS-5	1209	755	1125	840	1125	826	1619	771	1302	852	1124	820	1560	946	1216	900
ind620	Sexual	C. eos	AS-5	1371	908	1259	1025	1255	1008	1930	904	1506	1028	1254	994	1825	1132	1392	1092
ind621	Sexual	C. eos	AS-5	1285	570	1197	661	1196	648	1695	595	1376	678	1196	639	1638	755	1296	722
ind622	Sexual	C. eos	AS-5	1858	812	1773	891	1769	873	2267	835	1952	906	1769	862	2187	1001	1867	950
ind623	Sexual	C. eos	AS-5	1576	750	1469	838	1468	822	2110	832	1676	888	1466	813	1994	1024	1563	916
ind624	Sexual	C. eos	AS-5	1481	702	1394	807	1387	793	1913	687	1587	798	1385	780	1847	876	1495	860
ind625	Sexual	C. eos	AS-5	1318	842	1219	953	1212	940	1848	812	1446	950	1210	932	1775	1031	1342	1014
ind626	Sexual	C. eos	AS-5	1469	809	1398	890	1396	878	1898	789	1574	888	1396	867	1818	948	1494	942
ind627	Sexual	C. eos	AS-5	1471	728	1396	828	1392	814	1893	678	1580	814	1395	802	1850	865	1499	880
ind628	Sexual	C. eos	AS-5	1559	732	1449	834	1444	811	2053	782	1660	861	1443	801	1948	992	1546	904
ind629	Sexual	C. eos	AS-5	1397	755	1311	837	1306	822	1845	796	1493	877	1303	813	1762	988	1407	911
ind630	Sexual	C. eos	AS-5	1462	757	1365	851	1364	839	1932	760	1590	867	1361	830	1899	960	1491	919
ind631	Sexual	C. eos	AS-5	1419	762	1320	859	1317	841	1945	800	1537	886	1317	829	1856	1020	1429	942
ind632	Sexual	C. eos	AS-5	1655	732	1575	820	1573	809	2149	734	1760	836	1571	802	2045	935	1676	894
ind633	Sexual	C. eos	AS-5	1301	707	1243	810	1240	796	1712	619	1414	776	1238	786	1685	804	1348	844
ind634	Sexual	C. eos	AS-5	1740	947	1685	1055	1679	1028	2153	945	1833	1041	1674	1006	2073	1111	1760	1091
ind635	Sexual	C. eos	AS-5	1672	871	1597	989	1587	964	2220	868	1794	986	1589	942	2115	1093	1699	1046
ind636	Sexual	C. eos	AS-5	1614	681	1515	804	1519	766	2125	695	1722	802	1523	745	2018	939	1619	856
ind637	Sexual	C. eos	AS-5	1509	782	1447	900	1438	872	1948	753	1616	878	1436	857	1880	944	1541	938
ind638	Sexual	C. eos	AS-5	1715	818	1660	911	1655	890	2157	792	1822	882	1656	872	2070	967	1744	948
ind639	Sexual	C. eos	AS-5	1795	511	1676	644	1671	616	2272	563	1882	656	1668	603	2165	769	1771	714
ind640	Sexual	C. eos	AS-5	1664	735	1570	845	1576	815	2105	742	1754	842	1584	799	2018	913	1668	894
ind641	Sexual	C. eos	AS-5	1772	917	1693	1044	1690	1024	2219	893	1877	1025	1676	1014	2157	1077	1791	1087
ind642	Sexual	C. eos	AS-5	1461	565	1378	692	1374	671	1952	544	1574	666	1361	659	1864	758	1487	743
ind643	Sexual	C. eos	AS-5	1637	778	1571	878	1568	858	2070	756	1740	854	1565	836	1987	920	1659	917
ind644	Sexual	C. eos	AS-5	1435	797	1375	905	1379	856	1919	750	1552	884	1383	840	1817	961	1468	953
ind645	Sexual	C. eos	AS-5	1571	844	1500	915	1498	889	2040	857	1675	930	1506	871	1952	1015	1588	977
ind646	Sexual	C. eos	CH-2	1424	562	1323	668	1314	650	1929	588	1524	681	1304	635	1839	799	1429	748
ind647	Sexual	C. eos	CH-2	1411	676	1320	784	1319	768	1895	641	1514	790	1318	753	1820	845	1424	858
ind648	Sexual	C. eos	CH-2	1741	599	1640	691	1638	672	2209	644	1828	712	1638	659	2109	817	1727	760
ind649	Sexual	C. eos	CH-2	1465	648	1368	769	1365	749	1975	615	1580	775	1365	739	1912	847	1482	840
ind650	Sexual	C. eos	CH-2	1458	519	1353	620	1350	604	1917	565	1538	655	1349	589	1812	775	1442	707
ind651	Sexual	C. eos	CH-2	1603	700	1512	818	1509	799	2156	655	1736	810	1506	787	2065	898	1638	888
ind652	Sexual	C. eos	CH-2	1627	636	1526	744	1521	725	2124	616	1718	752	1518	713	2024	833	1632	822
ind653	Sexual	C. eos	CH-2	1692	469	1598	554	1596	534	2179	476	1785	594	1595	521	2080	684	1695	638
ind654	Sexual	C. eos	CH-2	1287	491	1210	592	1204	574	1718	489	1380	598	1204	557	1659	681	1304	656
ind655	Sexual	C. eos	CH-2	1684	622	1591	740	1589	714	2265	605	1805	751	1586	699	2150	849	1708	817
ind656	Sexual	C. eos	CH-2	1756	543	1652	653	1650	630	2377	501	1903	649	1650	617	2256	734	1797	730
ind657	Sexual	C. eos	CH-2	1366	680	1275	781	1266	761	1828	667	1466	780	1268	749	1758	855	1377	842
ind658	Sexual	C. eos	CH-2	1584	597	1491	683	1493	667	2043	615	1676	704	1496	653	1976	800	1582	767
ind659	Sexual	C. eos	CH-2	1644	721	1563	815	1561	794	2137	723	1748	841	1557	781	2060	913	1659	900
ind660	Sexual	C. eos	CH-2	1587	747	1509	814	1508	793	1991	786	1664	838	1511	783	1910	922	1580	884
ind661	Sexual	C. eos	CH-2	1585	639	1484	762	1478	736	2141	608	1714	770	1476	719	2056	826	1617	832
ind662	Sexual	C. eos	CH-2	1495	632	1402	723	1401	707	1937	666	1572	750	1401	694	1868	847	1488	795
ind663	Sexual	C. eos	CH-2	1544	580	1442	675	1440	656	2030	599	1652	707	1438	642	1946	815	1545	770
ind664	Sexual	C. eos	CH-2	1698	563	1595	675	1589	656	2176	548	1797	678	1585	642	2110	764	1691	730
ind665	Sexual	C. eos	CH-2	1530	503	1443	615	1444	583	2033	472	1652	589	1447	563	1975	675	1559	681
